# Supplementary material for: Deep Learning Predicts the Malignant-Transformation-Free Survival of Oral Potentially Malignant Disorders
Source: Cancers (Basel). 2021 Dec 1;13(23):6054. doi: 10.3390/cancers13236054 (PMC8657223; doi:10.3390/cancers13236054)
Supplement: Supplementary file 1 [file cancers-13-06054-s001.zip]

Archive with 1 entries (1 files):
- cancers-1474072-supplementary.pdf
